# Supplementary material for: Mitochondrial Transfer from Human Platelets to Rat Dental Pulp-Derived Fibroblasts in the 2D In Vitro System: Additional Implication in PRP Therapy
Source: Int J Mol Sci. 2025 Jun 8;26(12):5504. doi: 10.3390/ijms26125504 (PMC12192669; doi:10.3390/ijms26125504)
Supplement: Supplementary file 1 [file ijms-26-05504-s001.zip]

Archive with 4 entries (4 files):
- captions of supplemental figures.pdf
- Supple_data (Figs).pptx
- Video_S1.mp4
- Video_S2.mp4
